# Supplementary material for: Multiphoton Microscopy Reveals DAPK1-Dependent Extracellular Matrix Remodeling in a Chorioallantoic Membrane (CAM) Model
Source: Cancers (Basel). 2022 May 10;14(10):2364. doi: 10.3390/cancers14102364 (PMC9139596; doi:10.3390/cancers14102364)
Supplement: Supplementary file 1 [file cancers-14-02364-s001.zip]

Archive with 9 entries (8 files):
- cancers-1699830-supplementary/
- cancers-1699830-supplementary/Figure S1(300dpi).tif
- cancers-1699830-supplementary/Figure S2(300dpi).tif
- cancers-1699830-supplementary/Figure S3(300dpi).tif
- cancers-1699830-supplementary/Figure S4(300dpi).tif
- cancers-1699830-supplementary/Figure S5(300dpi).tif
- cancers-1699830-supplementary/SI - ECM remodelling potential_V6.4(Cancers revision)_PK.pdf
- cancers-1699830-supplementary/Video S1.mp4
- cancers-1699830-supplementary/Video S2.mp4
